# Supplementary material for: Construction of a novel risk model for esophageal squamous cell carcinoma associated with purinergic signaling pathways and chemoradiotherapy sensitivity genes
Source: Front Med (Lausanne). 2026 Mar 17;13:1746281. doi: 10.3389/fmed.2026.1746281 (PMC13036854; doi:10.3389/fmed.2026.1746281)
Supplement: Supplementary file 1 [file Table_1.csv]

metric	apparent	optimism_mean	corrected
C_index	0.747959183673469	0.111720785889084	0.636238397784385
AUC_1y	0.734115259456775	0.106259451237712	0.627855808219063
AUC_2y	0.834968087105655	0.207212120041455	0.6277559670642
AUC_3y	0.77776329738966	-0.0222773706228748	0.800040668012535
